# Supplementary material for: Bioactive Compound-Fortified Nanomedicine in the Modulation of Reactive Oxygen Species and Enhancement of the Wound Healing Process: A Review
Source: Pharmaceutics. 2025 Jun 30;17(7):855. doi: 10.3390/pharmaceutics17070855 (PMC12298030; doi:10.3390/pharmaceutics17070855)
Supplement: Supplementary file 1 [file pharmaceutics-17-00855-s001.zip]

Archive with 1 entries (1 files):
- pharmaceutics-3690753-supplementary.pdf
